# Supplementary material for: Auditory steady state responses elicited by silent gaps embedded within a broadband noise
Source: BMC Neurosci. 2022 May 6;23:27. doi: 10.1186/s12868-022-00712-0 (PMC9074354; doi:10.1186/s12868-022-00712-0)
Supplement: Supplementary file 1 — Additional file 1. Samples of test sound stimuli. The file contains examples of GAP sound stimuli used in the present study (sampling rate: 48,000 Hz). GAP_0 is a white noise. GAP_3.125, GAP_6.25, and GAP_12.5 contain silent gaps with durations of 3.125, 6.25, and 12.5 ms at a rate of 40 Hz, respectively. Sound waveforms are displayed in Fig. 1. [file 12868_2022_712_MOESM1_ESM.zip]

Archive with 4 entries (4 files):
- GAP_0.wav
- GAP_12.5.wav
- GAP_3.125.wav
- GAP_6.25.wav
